# Supplementary material for: Straw Returning Methods Affects Macro-Aggregate Content and Organic Matter Content in Black Soils: Meta-Analysis and Comprehensive Validation
Source: Plants (Basel). 2024 Nov 22;13(23):3284. doi: 10.3390/plants13233284 (PMC11644226; doi:10.3390/plants13233284)
Supplement: Supplementary file 1 [file plants-13-03284-s001.zip]

Archive with 1 entries (1 files):
- plants-3303624-supplementary.pdf
